# Supplementary material for: Human-taught sensory-control synergy for universal robotic grasping
Source: Natl Sci Rev. 2025 Dec 22;13(3):nwaf583. doi: 10.1093/nsr/nwaf583 (PMC12875117; doi:10.1093/nsr/nwaf583)
Supplement: nwaf583_Supplemental_Files [file nwaf583_supplemental_files.zip]

Archive with 3 entries (3 files):
- Revised Supplementary Information NSR.pdf
- Video S1.mp4
- Video S2.mp4
